# Supplementary material for: Translational Regulation of Duplicated Gene Expression Evolution in Allopolyploid Cotton
Source: Genes (Basel). 2024 Aug 27;15(9):1130. doi: 10.3390/genes15091130 (PMC11431062; doi:10.3390/genes15091130)
Supplement: Supplementary file 1 [file genes-15-01130-s001.zip]

Archive with 1 entries (1 files):
- genes-3159492-supplementary.pdf
